# Supplementary material for: Assembly and performance of a cholera RDT prototype that detects both Vibrio cholerae and associated bacteriophage as a proxy for pathogen detection
Source: J Clin Microbiol. 2024 Dec 31;63(2):e01443-24. doi: 10.1128/jcm.01443-24 (PMC11837499; doi:10.1128/jcm.01443-24)
Supplement: Data File S1 — Determination of V. cholerae and ICP1 concentrations in patients with cholera derived from qPCR clinical data and standard curves. [file jcm.01443-24-s0001.xlsx]

## Sheet: Sheet1
Data File S1. Determination of V. cholerae (Vc) and ICP1 concentrations in cholera patients derived from qPCR clinical data and standard curves.
Sample Type	Vc (no phage)	Vc + ICP1		Stratified analysis (Vc + ICP1)
Vc (median derived CFU/ml)	4.48413e+08	9.10392e+07		<1x 10e7	1-9 x 10e7	1-9 x 10e8	1-9 x 10e9	>1 x 10e10
ICP1 (median derived PFU/ml)	NA	2.21088e+07		8.49585e+06	1.13602e+07	7.83066e+07	2.79747e+08	30530.4
Sample size (n)	435	140		27	45	27	32	9
Derived Values based on Ct	2.43027e+06	2.96454e+06	33418.6	33418.6	2.37993e+07	21144.9	1.16671e+08	28497.4
	2.56429e+06	3.00453e+06	5.10759e+07	5.10759e+07	4.02658e+06	1.41187e+07	3.17671e+08	1.3094e+09
	2.5771e+06	3.05721e+06	5.88334e+06	5.88334e+06	2.14608e+06	4.24064e+07	5.37273e+07	16981.6
	2.5796e+06	3.06486e+06	3.4615e+07	3.4615e+07	44427.5	7.83066e+07	8.21243e+08	9110.73
	2.73221e+06	3.25917e+06	9.15252e+06	9.15252e+06	1.70283e+07	3.50706e+07	42579.4	2.41425e+07
	2.74415e+06	3.75155e+06	9.11277e+06	9.11277e+06	2.63465e+07	3.73545e+08	1.69955e+08	1.80164e+09
	2.82012e+06	3.87811e+06	6.51577e+06	6.51577e+06	1.75567e+07	5.30795e+07	5.71793e+07	10526.7
	2.85449e+06	4.23323e+06	8.49585e+06	8.49585e+06	5.02676e+07	1.4384e+08	2.41824e+08	30530.4
	2.99686e+06	4.30103e+06	4.17538e+07	4.17538e+07	12353.6	4.12731e+07	4.64731e+08	1.08574e+09
	3.03595e+06	4.31557e+06	34337.3	34337.3	9.56945e+06	1.87334e+07	2.01463e+07
	3.0401e+06	4.64538e+06	2.80075e+07	2.80075e+07	2.04183e+07	3.3438e+08	5.79428e+08
	3.04805e+06	5.17307e+06	5.61008e+07	5.61008e+07	19109.1	69356.4	338492
	3.0692e+06	5.17359e+06	1.63771e+07	1.63771e+07	9.12296e+07	10715.7	7.8434e+07
	3.151e+06	5.21556e+06	3.46917e+06	3.46917e+06	8.14051e+07	4.67336e+08	1.69211e+09
	3.26663e+06	5.47422e+06	5.95372e+07	5.95372e+07	1.11199e+08	8.05988e+06	2.60651e+09
	3.2672e+06	5.55716e+06	1.24574e+07	1.24574e+07	7.55066e+07	2.18931e+08	1.88296e+09
	3.26924e+06	5.57164e+06	39085.3	39085.3	410291	2.37056e+08	3.58097e+08
	3.29248e+06	5.61527e+06	946831	946831	4.83449e+07	778094	1.65679e+09
	3.37596e+06	5.82752e+06	177851	177851	18278.6	4.37426e+08	17907.4
	3.39517e+06	6.62362e+06	194607	194607	6.10627e+07	6.77774e+08	13021.5
	3.43537e+06	7.10259e+06	63507.7	63507.7	1.19707e+08	1.35936e+07	1.25111e+09
	3.44916e+06	7.72265e+06	28557.7	28557.7	5.53658e+07	8.51991e+06	12992.8
	3.59184e+06	8.24347e+06	3.68976e+07	3.68976e+07	16533.3	5.35553e+08	2.3202e+09
	3.60753e+06	8.33545e+06	7.38218e+06	7.38218e+06	8.93658e+06	1.47132e+08	4.05922e+09
	3.69943e+06	8.7173e+06	1.21735e+07	1.21735e+07	4.99651e+06	1.3493e+08	6.83781e+08
	3.72294e+06	9.32291e+06	187049	187049	2.40787e+08	1.29197e+09	6.15686e+08
	3.76267e+06	9.94845e+06	8.37088e+07	8.37088e+07	3.47182e+06	3.33843e+08	7.08418e+08
	3.79809e+06	9.9973e+06	2.37993e+07		51889.5		1.9682e+08
	3.80745e+06	1.01742e+07	4.02658e+06		60211.9		9329.13
	3.85805e+06	1.06178e+07	2.14608e+06		1.82637e+08		726053
	3.8866e+06	1.087e+07	44427.5		15313.8		13679.6
	3.91654e+06	1.10088e+07	1.70283e+07		43759.6		4.48709e+09
	4.05152e+06	1.25383e+07	2.63465e+07		1.89275e+06
	4.06497e+06	1.25922e+07	1.75567e+07		21898.6
	4.07108e+06	1.32255e+07	5.02676e+07		1.16101e+06
	4.19682e+06	1.34055e+07	12353.6		4.44029e+08
	4.26801e+06	1.34207e+07	9.56945e+06		4.5713e+09
	4.32021e+06	1.4999e+07	2.04183e+07		49047.2
	4.47515e+06	1.63802e+07	19109.1		3.28703e+08
	4.54094e+06	1.79419e+07	9.12296e+07		1.35568e+07
	4.58993e+06	2.05496e+07	8.14051e+07		2.72321e+08
	4.59964e+06	2.09678e+07	1.11199e+08		1.71625e+07
	4.89914e+06	2.10086e+07	7.55066e+07		1.13602e+07
	4.95598e+06	2.11093e+07	410291		6.89971e+06
	4.99453e+06	2.15358e+07	4.83449e+07		5.94613e+06
	5.03992e+06	2.64298e+07	18278.6
	5.04428e+06	2.84152e+07	6.10627e+07
	5.12435e+06	2.93669e+07	1.19707e+08
	5.19271e+06	3.18466e+07	5.53658e+07
	5.22024e+06	3.22043e+07	16533.3
	5.22369e+06	3.22239e+07	8.93658e+06
	5.29192e+06	3.27886e+07	4.99651e+06
	5.36682e+06	3.28447e+07	2.40787e+08
	5.41915e+06	3.50207e+07	3.47182e+06
	5.64767e+06	3.76713e+07	51889.5
	5.78316e+06	3.80961e+07	60211.9
	5.98038e+06	4.64723e+07	1.82637e+08
	6.19142e+06	4.73169e+07	15313.8
	6.29732e+06	4.77579e+07	43759.6
	6.3008e+06	5.02108e+07	1.89275e+06
	6.32411e+06	5.3051e+07	21898.6
	6.44439e+06	5.63982e+07	1.16101e+06
	6.44994e+06	5.66348e+07	4.44029e+08
	6.49504e+06	6.18811e+07	4.5713e+09
	6.57013e+06	6.71587e+07	49047.2
	6.57506e+06	7.24052e+07	3.28703e+08
	6.65241e+06	8.57001e+07	1.35568e+07
	6.97977e+06	8.76661e+07	2.72321e+08
	7.0809e+06	8.85933e+07	1.71625e+07
	7.32011e+06	8.99748e+07	1.13602e+07
	7.51893e+06	9.21036e+07	6.89971e+06
	7.63382e+06	9.56111e+07	5.94613e+06
	7.7054e+06	1.01448e+08	21144.9
	7.77161e+06	103610175	1.41187e+07
	7.78832e+06	104639414	4.24064e+07
	7.82489e+06	118529917	7.83066e+07
	7.89829e+06	125072718	3.50706e+07
	8.00576e+06	1.37802e+08	3.73545e+08
	8.24186e+06	1.3932e+08	5.30795e+07
	8.5321e+06	145152824	1.4384e+08
	8.71718e+06	1.61332e+08	4.12731e+07
	8.92866e+06	1.6484e+08	1.87334e+07
	9.20856e+06	2.22992e+08	3.3438e+08
	9.30932e+06	2.46409e+08	69356.4
	9.53731e+06	257162544	10715.7
	9.59927e+06	3.56284e+08	4.67336e+08
	9.65221e+06	4.41538e+08	8.05988e+06
	9.83174e+06	4.90356e+08	2.18931e+08
	1.01258e+07	4.93153e+08	2.37056e+08
	1.03348e+07	514771557	778094
	1.05092e+07	611669311	4.37426e+08
	1.06569e+07	625279338	6.77774e+08
	1.08625e+07	662469832	1.35936e+07
	1.12868e+07	677022315	8.51991e+06
	1.13685e+07	756991421	5.35553e+08
	1.17271e+07	7.92392e+08	1.47132e+08
	1.19762e+07	802567166	1.3493e+08
	1.25609e+07	8.08504e+08	1.29197e+09
	1.26207e+07	988672442	3.33843e+08
	1.27253e+07	1182194963	1.16671e+08
	1.43752e+07	1220838353	3.17671e+08
	1.48498e+07	1244672112	5.37273e+07
	1.51147e+07	1.30501e+09	8.21243e+08
	1.55728e+07	1570751588	42579.4
	1.56675e+07	1668055780	1.69955e+08
	1.5827e+07	1695841643	5.71793e+07
	1.59005e+07	1709468955	2.41824e+08
	1.64254e+07	1927122556	4.64731e+08
	1.66792e+07	2.10498e+09	2.01463e+07
	1.68848e+07	2131660600	5.79428e+08
	1.71528e+07	2279787721	338492
	1.89783e+07	2310208897	7.8434e+07
	1.90768e+07	2415663072	1.69211e+09
	1.91191e+07	2941212609	2.60651e+09
	1.91285e+07	3615833462	1.88296e+09
	2.05831e+07	3.74709e+09	3.58097e+08
	2.1311e+07	4.06284e+09	1.65679e+09
	2.13795e+07	4409985991	17907.4
	2.17074e+07	4436849539	13021.5
	2.324e+07	4790920813	1.25111e+09
	2.32857e+07	4.83758e+09	12992.8
	2.34162e+07	5032605650	2.3202e+09
	2.39722e+07	5.46626e+09	4.05922e+09
	2.55765e+07	5473671370	6.83781e+08
	26111578	5.79872e+09	6.15686e+08
	2.76668e+07	5942925390	7.08418e+08
	2.7708e+07	6.1349e+09	1.9682e+08
	2.79063e+07	8246315205	9329.13
	2.85782e+07	9382395305	726053
	2.87174e+07	9797512110	13679.6
	2.8763e+07	9908404555	4.48709e+09
	3.01566e+07	10589000000	28497.4
	3.11758e+07	11000000000	1.3094e+09
	3.19033e+07	12660852180	16981.6
	3.78915e+07	17830000000	9110.73
	3.9809e+07	18305000000	2.41425e+07
	4.20847e+07	21054000000	1.80164e+09
	4.21569e+07	22452000000	10526.7
	4.2483e+07	25040413450	30530.4
	4.59854e+07	31703942880	1.08574e+09
	5.34066e+07
	5.40601e+07
	5.47866e+07
	5.83199e+07
	5.91656e+07
	5.93895e+07
	59588201
	5.97221e+07
	6.09285e+07
	6.31289e+07
	6.34652e+07
	6.56429e+07
	6.57844e+07
	7.32329e+07
	75802910
	7.92959e+07
	7.99156e+07
	8.01343e+07
	80168091
	8.21826e+07
	8.41963e+07
	8.52412e+07
	8.68116e+07
	9.08413e+07
	9.12811e+07
	9.62641e+07
	9.94001e+07
	102368412
	103543366
	1.14112e+08
	115132901
	1.16999e+08
	1.17142e+08
	1.25357e+08
	128674451
	1.31372e+08
	1.39896e+08
	1.48092e+08
	1.49249e+08
	1.5591e+08
	1.59304e+08
	1.64524e+08
	1.66946e+08
	1.69687e+08
	1.73539e+08
	1.77411e+08
	1.77428e+08
	182212030
	1.8459e+08
	1.86934e+08
	188157966
	1.9115e+08
	2.09893e+08
	2.24321e+08
	2.25955e+08
	2.32166e+08
	2.33146e+08
	238834361
	2.41308e+08
	2.45509e+08
	2.5146e+08
	258373413
	268974458
	2.7405e+08
	3.13627e+08
	3.18167e+08
	3.26141e+08
	3.27932e+08
	3.46713e+08
	359098847
	3.73288e+08
	3.7685e+08
	3.84331e+08
	3.94706e+08
	3.99443e+08
	3.99509e+08
	4.27076e+08
	4.48413e+08
	524903663
	533723033
	558732273
	560510494
	566283512
	571878924
	587922543
	6.05254e+08
	615713739
	621759466
	629339854
	640823860
	655069827
	659188314
	7.02543e+08
	713991211
	737832545
	746685193
	754507023
	757461094
	7.61174e+08
	772437062
	7.96324e+08
	8.97832e+08
	911927841
	912828536
	948255631
	976025392
	983817426
	1.04881e+09
	1.07039e+09
	1089954128
	1105988220
	1.11713e+09
	1135968084
	1149147131
	1184331090
	1203847128
	1204847552
	1247617183
	1255567439
	1266111640
	1.29584e+09
	1382694527
	1433045540
	1434140203
	1459657720
	1495015141
	1518222953
	1523454497
	1551252083
	1586316251
	1.66863e+09
	1.73159e+09
	1756432605
	1.79652e+09
	1.80811e+09
	1856331655
	1.86014e+09
	1.89886e+09
	1.96417e+09
	2005925700
	2.02555e+09
	2042218806
	2057247717
	2133694204
	2181444608
	2264388843
	2532958015
	2549666596
	2566566390
	2.71358e+09
	2745162840
	2751640828
	2795489763
	2.83275e+09
	2849315415
	2851780019
	2.88919e+09
	2969032016
	2980296937
	2983251177
	3012448296
	3272461548
	3311099801
	3343963865
	3480062978
	3547692781
	3604242909
	3629353730
	3654147557
	3724261078
	3792282814
	3.96208e+09
	4069468449
	4104454929
	4361072309
	4365661842
	4.45146e+09
	4.69716e+09
	4780084276
	4812048762
	4847552721
	5115561275
	5.12201e+09
	5169504290
	5.25477e+09
	5283876925
	5.29861e+09
	5328316365
	5366107140
	5.38185e+09
	5428778455
	5458537535
	5463541125
	5.66628e+09
	6068779010
	6085585430
	6256238460
	6.27196e+09
	6309425905
	6339002275
	6.44881e+09
	6456758125
	6.73819e+09
	6.74584e+09
	6886141770
	7138938550
	7247469830
	7477617950
	7578138850
	7.6778e+09
	7726241270
	7.89066e+09
	8472108120
	8551256115
	8577984625
	8717039570
	9176583910
	9246314230
	9519143180
	10177000000
	10273000000
	10329000000
	10491903825
	1.06427e+10
	10665000000
	11157000000
	11252000000
	11295408485
	11375000000
	1.13956e+10
	11406000000
	11456000000
	11647000000
	12305000000
	12579000000
	12648000000
	12695840475
	12799000000
	12865000000
	12869753030
	12878000000
	12892000000
	13627000000
	13742000000
	13762000000
	14039000000
	14300000000
	1.45343e+10
	1.50097e+10
	15219000000
	15250000000
	15871335545
	16557868330
	16901000000
	17148000000
	17523000000
	17990000000
	1.80406e+10
	1.80819e+10
	19250000000
	19900817705
	19994000000
	20975000000
	2.12882e+10
	2.20156e+10
	23097000000
	23918000000
	25470000000
	25977000000
	27771000000
	30799000000
	32624000000
	3.48379e+10
	36398000000
	36562000000
	3.75442e+10
	4.19858e+10
	42489526040
	43988000000
	45903000000
	46476000000
	46553000000
	47812000000
	48746000000
	4.9314e+10
	5.66125e+10
	56856000000
	6.24941e+10
	6.51558e+10
	77191000000
	98596000000
	107020000000
	1.19322e+11
	169650000000
	154140000000000
